# Supplementary material for: Structural and evolutionary insights into the isoprene monooxygenases
Source: FEMS Microbiol Ecol. 2026 Jan 22;102(3):fiag004. doi: 10.1093/femsec/fiag004 (PMC12917321; doi:10.1093/femsec/fiag004)
Supplement: fiag004_Supplemental_Files [file fiag004_supplemental_files.zip]

Archive with 4 entries (4 files):
- UNTRACKED_revised_Supplementary_Fig_v2.docx
- UNTRACKED_revised_Supplementary_Notes_v2.docx
- UNTRACKED_revised_Supplementary_Notes_v3.docx
- UNTRACKED_revised_Supplementary_Tables_v2.docx
